# Supplementary material for: Computer simulation of syringomyelia in dogs
Source: BMC Vet Res. 2018 Mar 9;14:82. doi: 10.1186/s12917-018-1410-7 (PMC5845370; doi:10.1186/s12917-018-1410-7)
Supplement: Supplementary file 1 — Geometric parameters of the model.ᅟ(XLSX 18 kb) [file 12917_2018_1410_MOESM1_ESM.xlsx]

## Sheet: Radii of the layers 
X [mm]	R_syrinx [mm]	R_cord [mm]	R_SAS [mm]
0	2.18932	4.5361	6.38856
5	2.73943	4.43903	6.05794
10	3.40875	4.62594	5.72089
15	3.82377	4.89546	5.73357
20	3.71458	4.58388	5.59683
25	3.96674	4.79555	5.94092
30	4.40068	4.99822	5.66987
35	4.42261	4.93484	5.92869
40	4.21526	4.64685	6.06592
45	4.48245	5.08463	6.29313
50	4.23244	4.78541	5.95718
55	3.94223	4.46077	5.90003
60	3.76636	4.9885	6.17665
65	3.2188	4.20951	5.77563
70	2.48941	4.15743	6.09776
75	2.50877	4.30052	5.66133
80	2.42037	4.28925	5.78818
85	2.30774	4.18064	5.66987
90	2.34929	4.12819	5.32193
95	2.55659	3.84904	5.09417
100	3.0647	3.91761	5.07034
105	3.29315	3.86159	4.83073
110	3.35145	3.92994	5.08942
115	3.31516	3.8111	4.54679
120	3.20373	3.89279	5.056
125	3.00893	3.57511	4.50399
130	3.07263	3.54794	4.79046
135	2.99281	3.49292	4.59446
140	3.24877	3.47208	4.63117
145	3.04887	3.71458	4.72433
150	3.23384	3.54112	4.66762
155	3.1581	3.78562	4.76515
160	3.10397	3.62221	4.64685
165	3.07263	3.72762	4.70894
170	3.0805	3.54112	4.58388
175	3.00893	3.66871	4.66244
180	2.89408	3.55475	4.323
185	2.93563	3.54112	4.47701
190	3.02497	3.70153	4.41166
195	3.03296	3.50675	4.49323
200	2.7658	3.38739	4.22672
205	2.68586	3.27842	4.26663
210	2.25471	3.29315	4.24955
215	2.0758	3.05679	4.27796
220	2.28667	3.20373	4.54146
225	2.42037	3.20373	4.36199
230	3.0647	3.60883	4.58919
235	3.32972	3.54112	4.71407
240	3.26363	3.75349	4.76515
245	3.04092	3.6555	4.87562
250	3.62888	3.88657	4.84073
255	4.0333	4.47701	5.22087
260	3.73411	4.13405	5.34461
265	3.27103	3.75349	5.0416
270	2.92738	3.88034	5.27624
275	2.42037	3.88034	5.27624
280	2.11048	3.93609	5.30824
285	1.7876	4.11646	5.22087
290	0.984022	4.05126	5.29455
295	0.660126	3.05679	5.26244
300		2.9191	5.23479
305		2.20034	4.36753
310		1.96804	4.85075
315		1.96804	4.7038
320		1.47609	4.37863
325		1.22508	3.97283
330			4.2723
335			3.83641

## Sheet: Centres of the layers
X [mm]	Y_syrinx [mm]	Y_cord [mm]	Y_SAS [mm]
0	0	0	0
5	-0.044	-0.328	-0.863
10	0.466	0.146	-0.399
15	0.419	0.431	0.068
20	0.364	0.536	0.338
25	-0.212	-0.162	-0.014
30	-2.05	-2.104	-2.33
35	-3.778	-3.01	-3.579
40	-5.612	-4.725	-5.196
45	-7.896	-7.372	-7.881
50	-10.623	-9.459	-9.749
55	-11.925	-11.523	-11.874
60	-14.207	-15.463	-15.633
65	-16.332	-17.832	-18.048
70	-19.561	-19.658	-19.918
75	-20.899	-22.338	-22.782
80	-22.568	-23.349	-23.682
85	-23.74	-24.069	-24.808
90	-24.319	-24.266	-24.763
95	-24.389	-24.235	-24.718
100	-24.086	-23.958	-24.349
105	-23.43	-23.157	-23.523
110	-22.858	-22.619	-23.111
115	-22.089	-21.742	-21.828
120	-20.86	-21.065	-21.214
125	-19.696	-19.624	-19.95
130	-18.709	-18.592	-19.014
135	-17.651	-17.489	-17.959
140	-16.349	-15.943	-16.544
145	-14.633	-15.02	-15.407
150	-13.742	-13.495	-13.853
155	-12.485	-12.342	-12.657
160	-11.13	-10.995	-11.446
165	-10.185	-10.131	-10.482
170	-9.548	-9.291	-9.657
175	-8.806	-8.565	-8.946
180	-8.232	-7.74	-7.968
185	-7.495	-7.177	-7.514
190	-7.132	-6.817	-6.886
195	-6.617	-6.156	-6.578
200	-6.374	-5.564	-5.916
205	-6.328	-5.753	-6.122
210	-6.225	-5.78	-6.192
215	-6.583	-6.237	-6.556
220	-7.293	-7.183	-7.633
225	-8.08	-7.785	-8.037
230	-8.669	-7.915	-8.398
235	-9.158	-8.752	-9.181
240	-10.196	-10.653	-10.886
245	-12.208	-12.037	-12.293
250	-13.89	-13.003	-13.359
255	-15.315	-15.322	-15.401
260	-16.41	-16.595	-17
265	-17.883	-18.44	-18.206
270	-20.173	-20.679	-20.866
275	-22.087	-21.988	-22.346
280	-23.374	-23.41	-23.671
285	-24.247	-25.74	-25.957
290	-25.027	-27.04	-27.455
295	-29.067	-28.558	-28.946
300		-29.291	-29.896
305		-30.982	-31.431
310		-31.96	-32.999
315		-32.911	-33.698
320		-34.047	-35.504
325		-35.174	-36.087
330			-36.688
335			-34.476

## Sheet: Data used in the model
X [mm]	Y [mm]	R_syrinx [mm]	R_cord [mm]	R_SAS [mm]	R_EDS [mm]
0	0	2.18932	4.5361	6.38856	7.24108
20	0.536	3.71458	4.58388	5.59683	6.32766
45	-7.372	4.48245	5.08463	6.29313	7.07537
75	-22.338	2.50877	4.30052	5.66133	6.23903
95	-24.235	2.55659	3.84904	5.09417	5.95718
125	-19.624	3.00893	3.57511	4.50399	5.38971
170	-9.291	3.0805	3.54112	4.58388	5.52719
205	-5.753	2.68586	3.27842	4.26663	5.07987
245	-12.037	3.04092	3.6555	4.87562	5.4788
275	-21.988	2.42037	3.88034	5.27624	6.17665
285	-25.74	1.7876	4.11646	5.22087	6.17665
325	-35.174		2.5	3.97283	5.02718
335	-34.476			3.83641	4.27796
